# Supplementary material for: COVID19 Drug Repository: text-mining the literature in search of putative COVID19 therapeutics
Source: Nucleic Acids Res. 2020 Nov 9;49(D1):D1113–21. doi: 10.1093/nar/gkaa969 (PMC7778969; doi:10.1093/nar/gkaa969)
Supplement: gkaa969_Supplemental_Files [file gkaa969_supplemental_files.zip]

Archive with 2 entries (2 files):
- Suppl_Table_1_ConThesaurus.xlsx
- Suppl_Table_2_Gene network of COVID-19 drugs.xlsx
