# Supplementary material for: COVID19 Drug Repository: text-mining the literature in search of putative COVID19 therapeutics
Source: Nucleic Acids Res. 2020 Nov 9;49(D1):D1113–21. doi: 10.1093/nar/gkaa969 (PMC7778969; doi:10.1093/nar/gkaa969)
Supplement: gkaa969_Supplemental_Files [file gkaa969_supplemental_files.zip › Suppl_Table_1_ConThesaurus.xlsx]

## Sheet: ConThesaurus
Concepts
COVID-19
SARS-CoV-2
coronavirus
SARS-CoV
MERS-CoV
influenza
HIV
HCV
HSV
virus
viral infection
antiviral
antibacterial
Inflammation
infection
inflammatory cells
pneumonia
coronavirus pneumonia
asthma
bronchodilator
lungs
