# Supplementary material for: COVID19 Drug Repository: text-mining the literature in search of putative COVID19 therapeutics
Source: Nucleic Acids Res. 2020 Nov 9;49(D1):D1113–21. doi: 10.1093/nar/gkaa969 (PMC7778969; doi:10.1093/nar/gkaa969)
Supplement: gkaa969_Supplemental_Files [file gkaa969_supplemental_files.zip › Suppl_Table_2_Gene network of COVID-19 drugs.xlsx]

## Sheet: Sheet1
			Gene Network (Interaction score > 0.7 (high confidence))
Drugs	Status of clinical trials	Target Gene	Node1	Node 2	Interaction_score
Baricitinib	Phase 3 Trial	AAK1	AAK1	RALBP1	0.95
			AAK1	AP2M1	0.934
			AAK1	AP2S1	0.869
			AAK1	EPS15	0.731
			AP2B1	AP2M1	0.999
			AP2B1	AP2S1	0.999
			AP2B1	AAK1	0.739
			AP2M1	AP2S1	0.999
			AP2M1	RALBP1	0.815
			EPS15	AP2S1	0.767
			EPS15	AP2M1	0.72
			REPS1	RALBP1	0.974
			REPS1	AAK1	0.969
			REPS1	AP2M1	0.818
			REPS1	AP2S1	0.786
			RUNDC3A	AAK1	0.88
			RUNDC3A	AP2S1	0.827
LY3127804	Phase 2 Trial	ANGPT-2	ANGPT2	KDR	0.827
			ANGPT2	THBS1	0.735
			ANGPT2	NOTCH1	0.707
			ANGPT2	FLT1	0.702
			FLT1	KDR	0.892
			FLT1	NOTCH1	0.797
			NOTCH1	KDR	0.841
			PGF	FLT1	0.994
			PGF	KDR	0.847
			PGF	ANGPT2	0.705
			TEK	ANGPT2	0.994
			TIE1	ANGPT2	0.821
			VEGFA	KDR	0.993
			VEGFA	FLT1	0.992
			VEGFA	ANGPT2	0.952
			VEGFA	TEK	0.923
			VEGFA	THBS1	0.904
			VEGFA	NOTCH1	0.864
			VEGFA	TIE1	0.723
Captopril	Phase 3 Trial	ACE	ACE	REN	0.959
			ACE	KNG1	0.95
			ACE	SERPINE1	0.854
			AGT	REN	0.996
			AGT	ACE	0.967
			AGT	NOS3	0.787
			AGT	KNG1	0.751
			AGTR1	AGT	0.962
			AGTR1	REN	0.955
			AGTR1	ACE	0.928
			AGTR1	INS	0.841
			AGTR1	NOS3	0.794
			AGTR1	KNG1	0.706
			AGTR2	AGT	0.938
			AGTR2	REN	0.936
			AGTR2	ACE	0.926
			INS	SERPINE1	0.916
			INS	NOS3	0.914
			INS	REN	0.903
			INS	ACE	0.841
			INS	AGT	0.803
			KNG1	SERPINE1	0.707
			MDK	ACE	0.871
			MME	ACE	0.843
			MME	KNG1	0.706
			MME	AGT	0.7
			NOS3	ACE	0.878
			NOS3	KNG1	0.843
			NOS3	REN	0.839
			REN	KNG1	0.904
rhACE2	Phase 2 Trial	ACE2	ACE2	REN	0.95
			ACE2	AGT	0.918
			ACE2	AGTR2	0.858
			ACE2	CMA1	0.75
			ACE2	SLC15A1	0.735
			ACE2	DPP4	0.723
			ACE2	ADAM17	0.707
			AGT	REN	0.996
			AGT	CMA1	0.838
			AGTR1	AGT	0.962
			AGTR1	REN	0.955
			AGTR1	ACE2	0.904
			AGTR2	AGT	0.938
			AGTR2	REN	0.936
			APLN	ACE2	0.73
			MME	ACE2	0.761
			MME	AGT	0.7
			REN	CMA1	0.724
Meplazumab	Phase 1 Trial	BSG	AJAP1	BSG	0.949
			AJAP1	PPIB	0.714
			BSG	SLC16A13	0.853
			BSG	MMP1	0.846
			BSG	MMP2	0.83
			BSG	PPIB	0.827
			BSG	SLC16A7	0.819
			IGF2R	BSG	0.836
			SLC16A1	BSG	0.866
			SLC16A3	BSG	0.863
			SLC16A4	BSG	0.832
Carvedilol	Literature-reported Target	ADRB2	ADRB2	ERBB2	0.876
			ADRB2	IL1B	0.768
			ADRBK1	ADRB2	0.821
			AKAP5	ADRB2	0.769
			ARRB1	ADRB2	0.958
			ARRB1	GRK5	0.901
			ARRB1	ADRBK1	0.883
			ARRB1	ARRB2	0.699
			ARRB1	GNG2	0.506
			ARRB1	SAG	0.427
			ARRB2	ADRBK1	0.832
			ARRB2	ADRB2	0.821
			ARRB2	GRK5	0.696
			GNB1	GNG2	0.999
			GNB1	ADRBK1	0.943
			GNB1	ADRB2	0.92
			GNB1	ARRB1	0.489
			GNG2	ADRBK1	0.954
			GNG2	ADRB2	0.918
			GRK5	ADRB2	0.769
			GRK5	GNG2	0.427
			SAG	ADRBK1	0.857
			SAG	ADRB2	0.752
			SAG	GRK5	0.729
JQ1	Literature-reported Target	BRD2	BRD2	BRD3	0.922
			BRD2	RING1	0.81
			BRD2	MIB1	0.809
			BRD2	HIST1H4C	0.788
			BRD2	TAP1	0.775
			BRD2	HLA-DMA	0.762
			FAM90A1	BRD3	0.811
			FAM90A1	BRD2	0.787
			HIST1H4A	HIST1H4C	0.882
			HIST1H4A	HIST4H4	0.812
			HIST1H4A	BRD2	0.788
			HIST4H4	HIST1H4C	0.808
			HIST4H4	BRD2	0.765
			HLA-DMA	BRD3	0.878
			RING1	TAP1	0.748
			TCEB1	BRD3	0.771
			TCEB1	BRD2	0.764
Acalabrutinib	Phase 2 Trial	BTK	BTK	SH3BP5	0.946
			BTK	BLNK	0.93
			BTK	PLCG2	0.919
			BTK	WAS	0.899
			BTK	PLEK	0.87
			BTK	CD19	0.846
			BTK	MYD88	0.844
			BTK	LCP2	0.842
			BTK	TLR8	0.84
			BTK	DOK3	0.821
			MYD88	TLR8	0.936
			PLCG2	LCP2	0.903
			PLCG2	BLNK	0.83
			PLEK	LCP2	0.871
			WAS	LCP2	0.83
			WAS	PLEK	0.707
Avdoralimab	Phase 2 Trial	C5aR	C5AR1	C5	0.881
			C5AR1	C3	0.764
			CR1	C3	0.978
			CR1	C5AR1	0.828
			IL6	TLR4	0.959
			IL6	C5AR1	0.734
			RPS19	C5AR1	0.758
			TLR4	C5AR1	0.743
			TNF	IL6	0.984
			TNF	TLR4	0.957
			TNF	C5AR1	0.735
Silmitasertib	Literature-reported Target	CSNK2	CSNK2A1	SUPT16H	0.903
			CSNK2A2	CSNK2A1	0.846
			CSNK2A3	CSNK2B	0.946
			CSNK2B	CSNK2A1	0.999
			CSNK2B	CSNK2A2	0.977
			CSNK2B	SUPT16H	0.955
			CSNK2B	SSRP1	0.945
			CSNK2B	NOL6	0.889
			CSNK2B	PRPF38A	0.875
			CSNK2B	PIP4K2C	0.82
			PIP4K2A	CSNK2B	0.881
			PIP4K2A	CSNK2A1	0.711
			PRPF38A	CSNK2A1	0.9
			SSRP1	SUPT16H	0.999
			SSRP1	CSNK2A1	0.901
			TOP2A	CSNK2A1	0.942
			TOP2A	SSRP1	0.907
			TOP2A	CSNK2B	0.843
Leronlimab	Phase 2 Trial	CCR5	CCL3	CCR5	0.935
			CCL3	IL2	0.724
			CCL3L3	CCR5	0.968
			CCL3L3	CCL3	0.774
			CCL4	CCL3	0.983
			CCL4	CCR5	0.972
			CCL4	CCL3L3	0.755
			CCL4	IL2	0.733
			CCL5	CCR5	0.996
			CCL5	IL2	0.795
			CCL8	CCR5	0.868
			CCR5	ITIH4	0.959
			CCR5	CCL2	0.922
			CCR5	CD4	0.921
			CCR5	IL2	0.855
			ERVW-1	ITIH4	0.953
			ERVW-1	CCR5	0.892
			ERVW-1	CD4	0.799
			IL2	CCL2	0.795
			ITIH4	CD4	0.937
Lenzilumab	Phase 3 Trial	CSF	CCL2	CSF3	0.885
			CD163	CSF1R	0.902
			CD163	CSF1	0.802
			CSF1	CSF1R	0.996
			CSF1	CSF2	0.873
			CSF1	CCL2	0.844
			CSF1	CSF3	0.799
			CSF1	IL1B	0.796
			CSF2	CSF3	0.931
			CSF2	CCL2	0.913
			CSF2	IL1B	0.891
			CSF2	CSF1R	0.793
			IL10	TNF	0.976
			IL10	IL1B	0.962
			IL10	CCL2	0.955
			IL10	CSF2	0.938
			IL10	CSF3	0.877
			IL10	CD163	0.859
			IL10	CSF1	0.832
			IL10	CSF1R	0.739
			IL1B	CCL2	0.95
			IL1B	CSF3	0.859
			TNF	IL1B	0.989
			TNF	CCL2	0.971
			TNF	CSF2	0.956
			TNF	CSF1	0.914
			TNF	CSF3	0.827
			TNFSF11	CSF1	0.899
			TNFSF11	IL1B	0.821
			TNFSF11	CCL2	0.766
			VEGFA	TNF	0.919
			VEGFA	CCL2	0.914
			VEGFA	IL10	0.885
			VEGFA	IL1B	0.877
			VEGFA	TNFSF11	0.809
			VEGFA	CSF1	0.799
			VEGFA	CSF3	0.788
			VEGFA	CSF2	0.785
			VEGFA	CSF1R	0.715
IFX-1	Phase 2 Trial	C5A	C5AR1	C5	0.881
			C5AR2	C5	0.732
			C6	C5	0.934
			C8B	C5	0.793
Ravulizumab	Phase 3 Trial	C5	C5AR1	C5	0.881
			C5AR2	C5	0.732
			C6	C5	0.934
			C8B	C5	0.793
Baricitinib	Phase 3 Trial	GAK	CLHC1	GAK	0.912
			CLHC1	CLTB	0.808
			CLTB	HIP1R	0.894
			CLTC	CLTB	0.973
			CLTC	GAK	0.967
			CLTC	HIP1R	0.851
			CLTC	VPS35	0.716
			CLTCL1	CLTB	0.974
			CLTCL1	GAK	0.958
			GAK	HIP1R	0.932
			GAK	VPS35	0.92
			GAK	HSPA9	0.904
			GAK	HSPA4	0.891
			GAK	CLTB	0.889
			HSPA4	HSPA9	0.869
			HSPA8	GAK	0.943
			HSPA8	HSPA4	0.94
			HSPA8	HSPH1	0.927
			HSPH1	GAK	0.879
			HSPH1	HSPA4	0.877
			HSPH1	HSPA9	0.828
Alisporivir	Literature-reported Target	CYPA/PPIA	CFL1	PPIA	0.914
			CFL1	GAPDH	0.838
			PPIA	PPP3CA	0.973
			PPIA	PPP3R1	0.938
			PPIA	PCK2	0.876
			PPIA	TAGLN2	0.837
			PPIA	CBFB	0.837
			PPIA	PEBP1	0.831
			PPIA	TRIM5	0.83
			PPIA	BSG	0.8
			PPIA	GAPDH	0.775
			PPP3CA	PPP3R1	0.999
Ciclosporin	Literature-reported Target	CYP3/PPIF	FKBP1A	PPIF	0.909
			HSP90AA1	TP53	0.911
			HSP90AA1	PPIF	0.836
			MRRF	PPIF	0.825
			SIRT3	TP53	0.873
			SIRT3	PPIF	0.848
			SLC25A4	PPIF	0.855
			SLC25A4	VDAC1	0.749
			SLC25A6	VDAC1	0.865
			SLC25A6	PPIF	0.84
			SUGP1	PPIF	0.821
			TP53	PPIF	0.851
			VDAC1	PPIF	0.901
			VDAC3	PPIF	0.868
			VDAC3	VDAC1	0.819
			VDAC3	SUGP1	0.771
IMU-838/Vidofludimus	Phase 2 Trial	DHODH	CYC1	NDUFS8	0.997
			CYC1	DHODH	0.844
			DHFR	GART	0.891
			DHFR	DHODH	0.855
			GART	UMPS	0.896
			GART	DHODH	0.835
			GMPS	GART	0.944
			GMPS	PWP1	0.879
			GMPS	DHODH	0.851
			GMPS	GRWD1	0.846
			GMPS	UMPS	0.722
			GRWD1	DHODH	0.819
			MRTO4	GRWD1	0.943
			MRTO4	DHODH	0.849
			NDUFS8	DHODH	0.815
			PWP1	MRTO4	0.914
			PWP1	GRWD1	0.908
			PWP1	DHODH	0.817
			SSBP1	DHODH	0.806
			UMPS	DHODH	0.911
Linagliptin	Phase 3 Trial	DPP4	ADA	DPP4	0.918
			DPP4	GIP	0.937
			DPP4	SLC5A2	0.892
			DPP4	SLC5A4	0.891
			DPP4	SI	0.837
			DPP4	PYY	0.803
			DPP7	DPP4	0.796
			GCG	INS	0.986
			GCG	GLP1R	0.971
			GCG	DPP4	0.942
			GCG	GIP	0.927
			GCG	PYY	0.925
			GCG	SLC5A2	0.796
			GCG	SLC5A4	0.795
			GCG	SI	0.74
			GLP1R	DPP4	0.899
			GLP1R	GIP	0.835
			GLP1R	SLC5A2	0.729
			GLP1R	SLC5A4	0.709
			INS	DPP4	0.942
			INS	GIP	0.901
			INS	SLC5A2	0.873
			INS	SLC5A4	0.872
			INS	GLP1R	0.848
			INS	PYY	0.811
			INS	SI	0.789
			PYY	GIP	0.823
			SLC5A2	SI	0.706
			SLC5A4	SI	0.71
Selumetinib	Literature-reported Target	MEK1/MAP2K1	ARAF	KRAS	0.914
			BRAF	KRAS	0.973
			BRAF	MAPK3	0.708
			HRAS	RAF1	0.997
			HRAS	BRAF	0.973
			HRAS	KRAS	0.961
			HRAS	NRAS	0.961
			HRAS	ARAF	0.946
			HRAS	MAP2K1	0.944
			HRAS	MAPK3	0.865
			HRAS	MAPK1	0.846
			KRAS	RAF1	0.953
			KRAS	MAPK1	0.859
			KSR1	MAP2K1	0.959
			KSR1	MAPK1	0.82
			KSR1	MAPK3	0.72
			KSR1	RAF1	0.719
			KSR2	MAP2K1	0.986
			KSR2	MAPK3	0.727
			MAP2K1	BRAF	0.996
			MAP2K1	MAPK3	0.916
			MAP2K1	MAPK1	0.914
			MAP2K1	RAF1	0.899
			MAP2K1	ARAF	0.894
			MAP2K1	KRAS	0.872
			MAPK3	MAPK1	0.875
			MAPK3	KRAS	0.846
			NRAS	RAF1	0.97
			NRAS	KRAS	0.961
			NRAS	BRAF	0.958
			NRAS	ARAF	0.949
			NRAS	MAP2K1	0.868
			NRAS	MAPK3	0.801
			NRAS	MAPK1	0.781
Selumetinib	Literature-reported Target	MEK2/MAP2K2	ARAF	MAP2K2	0.923
			BRAF	MAP2K2	0.952
			BRAF	MAPK3	0.708
			HRAS	RAF1	0.997
			HRAS	BRAF	0.973
			HRAS	NRAS	0.961
			HRAS	ARAF	0.946
			HRAS	MAP2K1	0.944
			HRAS	MAP2K2	0.874
			HRAS	MAPK3	0.865
			HRAS	MAPK1	0.846
			KSR1	MAP2K1	0.959
			KSR1	MAP2K2	0.946
			KSR1	MAPK1	0.82
			KSR1	MAPK3	0.72
			KSR1	RAF1	0.719
			KSR2	MAP2K1	0.986
			KSR2	MAP2K2	0.901
			KSR2	MAPK3	0.727
			MAP2K1	BRAF	0.996
			MAP2K1	MAPK3	0.916
			MAP2K1	MAPK1	0.914
			MAP2K1	RAF1	0.899
			MAP2K1	ARAF	0.894
			MAP2K1	MAP2K2	0.83
			MAP2K2	MAPK1	0.92
			MAP2K2	RAF1	0.89
			MAPK3	MAP2K2	0.916
			MAPK3	MAPK1	0.875
			NRAS	RAF1	0.97
			NRAS	BRAF	0.958
			NRAS	ARAF	0.949
			NRAS	MAP2K1	0.868
			NRAS	MAP2K2	0.811
			NRAS	MAPK3	0.801
			NRAS	MAPK1	0.781
Ribavirin	Literature-reported Target	IMPDH1	CTPS1	IMPDH2	0.979
			CTPS1	IMPDH1	0.96
			DDX3X	IMPDH1	0.837
			EMP2	IMPDH2	0.796
			EMP2	IMPDH1	0.79
			GART	IMPDH2	0.849
			GART	IMPDH1	0.835
			GART	CTPS1	0.823
			GMPS	CTPS1	0.992
			GMPS	IMPDH1	0.986
			GMPS	IMPDH2	0.961
			GMPS	GART	0.944
			GMPS	FBL	0.857
			IMPDH1	NOP9	0.878
			IMPDH1	IMPDH2	0.861
			IMPDH1	ANKRD9	0.804
			IMPDH1	PRPF31	0.779
			IMPDH1	FBL	0.735
			IMPDH2	ANKRD9	0.933
			IMPDH2	FBL	0.834
			PRPF31	FBL	0.86
Merimepodib	Literature-reported Target	IMPDH2	CTPS1	IMPDH2	0.979
			CTPS1	IMPDH1	0.96
			GART	IMPDH2	0.849
			GART	IMPDH1	0.835
			GART	CTPS1	0.823
			GMPS	CTPS1	0.992
			GMPS	IMPDH1	0.986
			GMPS	IMPDH2	0.961
			GMPS	GART	0.944
			GMPS	FBL	0.857
			IMPDH1	IMPDH2	0.861
			IMPDH1	ANKRD9	0.804
			IMPDH1	FBL	0.735
			IMPDH2	ANKRD9	0.933
			IMPDH2	FBL	0.834
			SLC25A44	IMPDH2	0.847
			SMCR8	IMPDH2	0.869
			SNX2	SNX6	0.974
			SNX2	IMPDH2	0.828
			SNX6	IMPDH2	0.871
Emapalumab	Phase 2 Trial	IFNG	CIITA	IFNG	0.909
			CXCL10	IFNG	0.902
			CXCL10	IL4	0.799
			CXCL10	IL2	0.788
			CXCL10	IL5	0.787
			CXCL11	IFNG	0.92
			CXCL11	CXCL10	0.892
			IFNG	IL2	0.938
			IFNGR1	IFNG	0.978
			IL10	TNF	0.976
			IL10	IL6	0.975
			IL10	IL4	0.972
			IL10	IL2	0.957
			IL10	IFNG	0.946
			IL10	IL5	0.922
			IL10	CXCL10	0.917
			IL4	IL2	0.964
			IL4	IFNG	0.921
			IL5	IL4	0.957
			IL5	IL2	0.954
			IL5	IFNG	0.904
			IL6	IL4	0.968
			IL6	IL2	0.959
			IL6	IFNG	0.939
			IL6	IL5	0.893
			IL6	CXCL10	0.884
			TNF	IL6	0.984
			TNF	IFNG	0.975
			TNF	IL2	0.957
			TNF	IL4	0.931
			TNF	CXCL10	0.88
			TNF	IL5	0.874
Siltuximab	Phase 3 Trial	IL6	IL6	IL6R	0.992
			CXCL8	IL1B	0.992
			TNF	IL1B	0.989
			IL6	CXCL8	0.985
			TNF	IL6	0.984
			IL6	IL1B	0.984
			IL6	CCL2	0.982
			CXCL8	CCL2	0.98
			IL6	STAT3	0.977
			IL10	TNF	0.976
			IL10	IL6	0.975
			IL6	CXCL1	0.974
			TNF	CXCL8	0.973
			TNF	CCL2	0.971
			IL6	IL6ST	0.971
			IL6	IL17A	0.971
			IL10	IL17A	0.971
			IL10	CXCL8	0.963
			IL10	IL1B	0.962
			IL10	STAT3	0.96
			IL10	CCL2	0.955
			CXCL1	IL1B	0.953
			IL1B	CCL2	0.95
			IL17A	STAT3	0.938
			IL17A	CCL2	0.93
			IL6R	STAT3	0.923
			IL6ST	IL6R	0.922
			CXCL1	IL17A	0.912
			TNF	IL17A	0.912
			IL17A	IL1B	0.911
			CXCL1	CCL2	0.902
			IL17A	CXCL8	0.879
			IL6ST	STAT3	0.876
			CXCL1	CXCL8	0.86
			IL10	CXCL1	0.845
			CXCL8	STAT3	0.838
			STAT3	CCL2	0.824
			TNF	CXCL1	0.813
			TNF	STAT3	0.774
			CXCL1	STAT3	0.749
			IL6R	CCL2	0.719
BMS-986253	Phase 2 Trial	IL8/CXCL8	CCL5	CXCL8	0.941
			CCL5	TNF	0.94
			CCL5	IL6	0.934
			CCL5	IL10	0.933
			CCL5	IL1B	0.88
			CXCL8	IL1B	0.992
			CXCL8	CCL2	0.98
			CXCL8	CXCR1	0.961
			CXCR2	CXCL8	0.978
			CXCR2	CXCR1	0.79
			CXCR2	CCL2	0.75
			IL10	TNF	0.976
			IL10	IL6	0.975
			IL10	CXCL8	0.963
			IL10	IL1B	0.962
			IL10	CCL2	0.955
			IL10	PTGS2	0.836
			IL1B	CCL2	0.95
			IL6	CXCL8	0.985
			IL6	IL1B	0.984
			IL6	CCL2	0.982
			IL6	PTGS2	0.945
			IL6	CXCR1	0.728
			PTGS2	IL1B	0.974
			PTGS2	CXCL8	0.958
			PTGS2	CCL2	0.859
			TNF	IL1B	0.989
			TNF	IL6	0.984
			TNF	CXCL8	0.973
			TNF	CCL2	0.971
			TNF	PTGS2	0.926
			TNF	CXCR2	0.782
			VEGFA	IL6	0.959
			VEGFA	CXCL8	0.954
			VEGFA	TNF	0.919
			VEGFA	PTGS2	0.918
			VEGFA	CCL2	0.914
			VEGFA	IL10	0.885
			VEGFA	IL1B	0.877
			VEGFA	CCL5	0.865
Anakinra	Phase 3 Trial	IL1R1	IL1A	IL1RN	0.891
			IL1B	IL1A	0.979
			IL1R1	IRAK1	0.998
			IL1R1	IL1B	0.986
			IL1R1	IL1RN	0.982
			IL1R1	IL1RAP	0.913
			IL1R1	IL1A	0.903
			IL1R1	IL6	0.846
			IL1RAP	IL1B	0.974
			IL6	IL1B	0.984
			IL6	IL1A	0.946
			IL6	IL1RN	0.824
			IRAK1	IL1B	0.766
			IRAK1	IL1RAP	0.765
			IRAK4	IL1R1	0.998
			IRAK4	IRAK1	0.832
			MYD88	IL1R1	0.999
			MYD88	IRAK4	0.998
			MYD88	IRAK1	0.993
			MYD88	IL1B	0.87
			MYD88	IL6	0.836
			MYD88	IL1RAP	0.739
			TICAM2	IL1R1	0.915
			TICAM2	MYD88	0.752
			TICAM2	IRAK1	0.736
			TICAM2	IRAK4	0.725
			TRAF6	IL1R1	0.998
			TRAF6	MYD88	0.993
			TRAF6	IRAK1	0.993
			TRAF6	IRAK4	0.976
			TRAF6	TICAM2	0.923
			TRAF6	IL1B	0.775
Sarilumab	Phase 3 Trial	IL6R	CNTF	STAT3	0.821
			IL2	CCL2	0.795
			IL6	IL6R	0.992
			IL6	CCL2	0.982
			IL6	STAT3	0.977
			IL6	IL6ST	0.971
			IL6	IL2	0.959
			IL6	SOCS3	0.932
			IL6	CNTF	0.825
			IL6	JAK1	0.702
			IL6R	STAT3	0.923
			IL6R	SOCS3	0.774
			IL6R	IL2	0.746
			IL6R	JAK1	0.743
			IL6R	CCL2	0.719
			IL6R	CNTF	0.712
			IL6ST	IL6R	0.922
			IL6ST	STAT3	0.876
			IL6ST	CNTF	0.751
			IL6ST	JAK1	0.746
			JAK1	STAT3	0.971
			JAK1	SOCS3	0.842
			SOCS3	STAT3	0.959
			SOCS3	CCL2	0.758
			SOCS3	IL2	0.711
			STAT3	CCL2	0.824
			STAT3	IL2	0.705
Ruxolitinib	Phase 3 Trial	JAK1	JAK1	STAT3	0.971
			JAK1	STAT5A	0.964
			JAK1	STAT5B	0.961
			JAK1	IL10RA	0.944
			JAK1	IFNLR1	0.931
			JAK1	STAT2	0.914
			JAK1	STAT6	0.908
			JAK1	PTPN11	0.886
			JAK1	PTPN2	0.885
			PTPN11	STAT3	0.915
			PTPN11	STAT5B	0.869
			PTPN2	STAT3	0.857
			PTPN2	STAT5B	0.838
			PTPN2	STAT6	0.747
			STAT1	JAK1	0.973
			STAT1	PTPN11	0.866
			STAT1	PTPN2	0.846
			STAT1	STAT5A	0.769
			STAT1	STAT3	0.733
			STAT1	STAT2	0.73
			STAT3	IL10RA	0.763
			STAT5A	PTPN11	0.889
			STAT5A	PTPN2	0.839
			STAT5A	STAT3	0.775
Ruxolitinib	Phase 3 Trial	JAK2	JAK2	STAT5B	0.99
			JAK2	STAT5A	0.99
			JAK2	STAT3	0.988
			JAK2	STAT1	0.985
			JAK2	EPOR	0.96
			SOCS3	STAT3	0.959
			JAK2	SOCS3	0.949
			JAK2	PTPN1	0.933
			JAK2	SOCS1	0.93
			JAK2	PTPN11	0.927
			JAK2	STAT2	0.925
			PTPN11	STAT3	0.915
			STAT1	SOCS1	0.897
			STAT5A	EPOR	0.896
			STAT5A	PTPN11	0.889
			PTPN11	SOCS3	0.883
			STAT1	SOCS3	0.869
			PTPN11	STAT5B	0.869
			STAT1	PTPN11	0.866
			PTPN1	STAT3	0.859
			SOCS1	STAT3	0.855
			STAT5B	EPOR	0.834
			STAT5A	STAT3	0.775
			STAT1	STAT5A	0.769
			STAT5A	SOCS3	0.75
			SOCS3	STAT5B	0.743
			PTPN1	STAT5B	0.738
			PTPN1	STAT5A	0.738
			STAT1	STAT3	0.733
			STAT1	STAT2	0.73
			STAT5A	SOCS1	0.716
			SOCS1	STAT5B	0.707
Sirolimus	Phase 2 Trial	MTOR	AKT1	MTOR	0.996
			AKT1	RICTOR	0.982
			AKT1	EIF4EBP1	0.961
			AKT1	RPS6KB1	0.924
			AKT1	RPTOR	0.913
			AKT1	RHEB	0.86
			AKT1	FKBP1A	0.715
			EIF4EBP1	RPS6KB1	0.994
			EIF4EBP1	RPTOR	0.992
			EIF4EBP1	RHEB	0.958
			EIF4EBP1	RICTOR	0.826
			FKBP1A	MTOR	0.998
			FKBP1A	RPTOR	0.897
			FKBP1A	RICTOR	0.838
			FKBP1A	RHEB	0.75
			FKBP1A	RPS6KB1	0.746
			FKBP1A	EIF4EBP1	0.742
			LAMTOR1	LAMTOR5	0.999
			LAMTOR1	RHEB	0.711
			MLST8	MTOR	0.998
			MLST8	RPTOR	0.998
			MLST8	RICTOR	0.997
			MLST8	RHEB	0.978
			MLST8	EIF4EBP1	0.974
			MLST8	RPS6KB1	0.844
			MLST8	FKBP1A	0.795
			MLST8	AKT1	0.734
			MTOR	RPS6KB1	0.999
			MTOR	RPTOR	0.999
			MTOR	RICTOR	0.999
			MTOR	RHEB	0.998
			MTOR	EIF4EBP1	0.995
			MTOR	LAMTOR5	0.995
			MTOR	LAMTOR1	0.995
			RHEB	RPS6KB1	0.944
			RICTOR	RPS6KB1	0.992
			RICTOR	RHEB	0.916
			RPTOR	RHEB	0.998
			RPTOR	LAMTOR1	0.997
			RPTOR	LAMTOR5	0.995
			RPTOR	RICTOR	0.988
			RPTOR	RPS6KB1	0.982
Metformin	Literature-reported Target	MRC1	ARG1	IL4	0.913
			ARG1	IL13	0.866
			CD163	CD68	0.909
			CD163	CD86	0.74
			CD86	CSF2	0.911
			CD86	IL4	0.869
			CD86	CD68	0.722
			CSF2	IL4	0.921
			IL10	IL6	0.975
			IL10	IL4	0.972
			IL10	IL13	0.954
			IL10	CSF2	0.938
			IL10	CD86	0.93
			IL10	ARG1	0.885
			IL10	CD163	0.859
			IL10	CD68	0.767
			IL13	IL4	0.971
			IL13	CSF2	0.871
			IL6	IL4	0.968
			IL6	CSF2	0.959
			IL6	IL13	0.893
			IL6	CD86	0.816
			IL6	CD163	0.815
			IL6	CD68	0.777
			IL6	ARG1	0.707
			ITGAM	CD86	0.92
			ITGAM	IL10	0.897
			ITGAM	CSF2	0.872
			ITGAM	CD68	0.837
			ITGAM	IL6	0.833
			ITGAM	IL4	0.799
			ITGAM	CD163	0.759
			ITGAM	ARG1	0.758
			ITGAM	IL13	0.705
			MRC1	CD163	0.9
			MRC1	IL4	0.878
			MRC1	ARG1	0.859
			MRC1	IL13	0.838
			MRC1	CD68	0.838
			MRC1	ITGAM	0.832
			MRC1	CD86	0.814
			MRC1	IL6	0.814
			MRC1	IL10	0.81
			MRC1	CSF2	0.782
E-52862/S1RA	Literature-reported Target	OPRS1	C14orf1	CYP51A1	0.755
			KCNA4	SIGMAR1	0.793
			KCNH6	SIGMAR1	0.9
			LBR	CYP51A1	0.822
			LBR	SIGMAR1	0.78
			LBR	SQLE	0.777
			LBR	C14orf1	0.764
			LBR	MSMO1	0.76
			LBR	SC5D	0.734
			MSMO1	CYP51A1	0.997
			MSMO1	C14orf1	0.885
			NSDHL	MSMO1	0.994
			NSDHL	SQLE	0.993
			NSDHL	CYP51A1	0.985
			NSDHL	SC5D	0.957
			NSDHL	TM7SF2	0.912
			NSDHL	SIGMAR1	0.891
			NSDHL	LBR	0.808
			NSDHL	C14orf1	0.768
			SC5D	CYP51A1	0.989
			SC5D	MSMO1	0.977
			SC5D	C14orf1	0.789
			SIGMAR1	C14orf1	0.901
			SIGMAR1	CYP51A1	0.901
			SIGMAR1	SQLE	0.898
			SIGMAR1	MSMO1	0.893
			SIGMAR1	SC5D	0.772
			SQLE	MSMO1	0.997
			SQLE	CYP51A1	0.993
			SQLE	SC5D	0.955
			SQLE	C14orf1	0.79
			TM7SF2	SC5D	0.923
			TM7SF2	CYP51A1	0.905
			TM7SF2	SQLE	0.901
			TM7SF2	MSMO1	0.861
			TM7SF2	SIGMAR1	0.802
			TM7SF2	C14orf1	0.79
Sildenafil	Phase 3 Trial	PDE5	ALDH7A1	PDE5A	0.921
			ALDH7A1	PDE2A	0.72
			GSTO1	HDX	0.791
			GSTO1	PDE5A	0.763
			PDE2A	PDE6G	0.973
			PDE5A	PDE6G	0.961
			PDE5A	PDE2A	0.864
			PDE5A	NOS3	0.814
			PDE5A	PRKACA	0.791
			PDE5A	HDX	0.73
			PRKACB	PRKACA	0.814
			PRKACB	PDE5A	0.791
			PRKACG	PRKACB	0.82
			PRKACG	PDE5A	0.791
			PRKG1	PDE5A	0.931
			PRKG1	NOS3	0.722
Duvelisib	Phase 2 Trial	PIK3CD	CDC42	PIK3CD	0.782
			HRAS	KRAS	0.961
			HRAS	NRAS	0.961
			HRAS	PIK3CD	0.894
			NRAS	KRAS	0.961
			PIK3CD	PIK3R3	0.888
			PIK3CD	PIK3R2	0.875
			PIK3CD	RRAS2	0.85
			PIK3CD	KRAS	0.83
			PIK3CD	NRAS	0.827
			PIK3CD	RRAS	0.819
			PIK3CD	RHOG	0.754
			PIK3R1	PIK3CD	0.942
			PIK3R1	HRAS	0.879
			PIK3R1	PIK3R2	0.839
			PIK3R1	PIK3R3	0.833
			PIK3R3	PIK3R2	0.831
Duvelisib	Phase 2 Trial	PIK3CG	AKT1	PIK3R1	0.907
			AKT1	HRAS	0.901
			AKT1	KRAS	0.85
			AKT1	PIK3CG	0.807
			AKT1	NRAS	0.771
			HRAS	PIK3CG	0.987
			HRAS	NRAS	0.961
			HRAS	KRAS	0.961
			NRAS	KRAS	0.961
			NRAS	PIK3CG	0.91
			PIK3CG	KRAS	0.933
			PIK3CG	RRAS2	0.841
			PIK3CG	RRAS	0.831
			PIK3CG	PIK3R2	0.796
			PIK3R1	HRAS	0.879
			PIK3R1	PIK3R2	0.839
			PIK3R1	PIK3CG	0.825
			PIK3R5	PIK3CG	0.874
			UTRN	PIK3CG	0.804
Haloperidol	Literature-reported Target	TMEM97	NPC1	TMEM97	0.946
			TMBIM4	TMEM97	0.74
PUL-042	Phase 2 Trial	TLR2	CD14	TLR2	0.921
			CLEC7A	TLR2	0.946
			CXCL8	TLR2	0.92
			HMGB1	TLR2	0.939
			IL10	TNF	0.976
			IL10	IL6	0.975
			IL10	CXCL8	0.963
			IL10	TLR2	0.939
			IL10	TLR1	0.777
			IL6	CXCL8	0.985
			IL6	TLR2	0.944
			IL6	HMGB1	0.838
			IL6	TLR1	0.801
			TLR1	TLR2	0.952
			TLR1	CXCL8	0.76
			TLR1	CLEC7A	0.753
			TLR2	TICAM1	0.96
			TNF	IL6	0.984
			TNF	CXCL8	0.973
			TNF	TLR2	0.946
			TNF	TLR1	0.813
			TNF	CLEC7A	0.736
			TOLLIP	TLR2	0.955
Rintatolimod	Phase 1 Trial	TLR3	DDX58	TLR3	0.953
			DDX58	TBK1	0.941
			MAP2K6	MAP3K7	0.995
			MAP2K6	TLR3	0.994
			MAP3K7	TAB2	0.999
			MAP3K7	TLR3	0.996
			MYD88	TLR3	0.976
			MYD88	MAP3K7	0.95
			MYD88	TBK1	0.795
			MYD88	TAB2	0.787
			MYD88	TICAM1	0.762
			MYD88	DDX58	0.752
			RIPK1	TICAM1	0.839
			TAB2	RIPK1	0.997
			TAB2	TLR3	0.997
			TBK1	TLR3	0.95
			TBK1	TICAM1	0.938
			TICAM2	TLR3	0.924
			TICAM2	MAP3K7	0.818
			TICAM2	MYD88	0.752
			TLR3	TICAM1	0.989
			TLR3	RIPK1	0.937
			TRAF6	TAB2	0.999
			TRAF6	TLR3	0.998
			TRAF6	MAP3K7	0.998
			TRAF6	MYD88	0.993
			TRAF6	TBK1	0.968
			TRAF6	TICAM1	0.955
			TRAF6	TICAM2	0.923
			TRAF6	RIPK1	0.739
PUL-042	Phase 2 Trial	TLR6	CASP1	NLRP3	0.975
			CASP1	MYD88	0.862
			CASP1	DDX58	0.845
			CASP1	TLR2	0.82
			CASP1	TNF	0.792
			CASP1	IL6	0.78
			CASP1	TLR6	0.755
			CASP1	IL10	0.701
			DDX58	TLR2	0.809
			DDX58	NLRP3	0.72
			IL10	TNF	0.976
			IL10	IL6	0.975
			IL10	TLR2	0.939
			IL10	MYD88	0.895
			IL10	TLR6	0.781
			IL6	TLR2	0.944
			IL6	NLRP3	0.838
			IRAK1	TLR2	0.886
			LY96	TLR2	0.901
			MYD88	IRAK1	0.993
			MYD88	TLR6	0.921
			MYD88	TNF	0.837
			MYD88	IL6	0.836
			MYD88	LY96	0.777
			MYD88	DDX58	0.752
			MYD88	NLRP3	0.752
			MYD88	TLR2	0.749
			NLRP3	TLR2	0.893
			TLR6	DDX58	0.841
			TLR6	NLRP3	0.829
			TLR6	LY96	0.798
			TLR6	TLR2	0.798
			TLR6	IL6	0.796
			TLR6	IRAK1	0.752
			TNF	IL6	0.984
			TNF	TLR2	0.946
			TNF	NLRP3	0.849
			TNF	IRAK1	0.821
			TNF	TLR6	0.775
PUL-042	Phase 2 Trial	TLR9	CD40	TLR9	0.864
			IL10	TNF	0.976
			IL10	IL6	0.975
			IL10	TLR9	0.923
			IL10	CD40	0.913
			IL10	MYD88	0.895
			IL6	TLR9	0.905
			IL6	CD40	0.901
			IL6	TBK1	0.729
			IRAK1	TLR9	0.885
			IRAK1	UNC93B1	0.74
			MYD88	IRAK1	0.993
			MYD88	TLR9	0.989
			MYD88	TNF	0.837
			MYD88	IL6	0.836
			MYD88	CD40	0.816
			MYD88	SYK	0.795
			MYD88	TBK1	0.795
			MYD88	UNC93B1	0.719
			SYK	TLR9	0.87
			TLR9	UNC93B1	0.876
			TLR9	TBK1	0.862
			TNF	IL6	0.984
			TNF	CD40	0.928
			TNF	TLR9	0.853
			TNF	IRAK1	0.821
			TNF	TBK1	0.71
			TRAF6	MYD88	0.993
			TRAF6	IRAK1	0.993
			TRAF6	TBK1	0.968
			TRAF6	CD40	0.945
			TRAF6	TLR9	0.87
			TRAF6	TNF	0.734
			TRAF6	SYK	0.712
Camostat	Phase 2 Trial	TMPRSS2	ERG	TMPRSS2	0.726
			ETV1	TMPRSS2	0.803
			ETV1	AR	0.75
			FKBP5	AR	0.892
			FKBP5	TMPRSS2	0.717
			NKX3-1	AR	0.893
			TMPRSS2	AR	0.94
			TMPRSS2	NKX3-1	0.856
			TMPRSS2	SLC45A3	0.774
			TMPRSS2	ETV4	0.726
			TMPRSS2	FAM3B	0.706
Amiodarone	Phase 2 Trial	TPC2/TPCN2	MCOLN3	TPCN2	0.757
			SLC24A4	TPCN2	0.814
			SLC24A5	TPCN2	0.758
			TPCN2	MCOLN1	0.783
Telmisartan	Phase 3 Trial	AGTR1	ACE	REN	0.959
			ACE2	REN	0.95
			ACE2	AGT	0.918
			ACE2	INS	0.705
			AGT	REN	0.996
			AGT	ACE	0.967
			AGT	AGTRAP	0.82
			AGTR1	AGT	0.962
			AGTR1	REN	0.955
			AGTR1	ENSG00000264813	0.928
			AGTR1	ACE	0.928
			AGTR1	ACE2	0.904
			AGTR1	INS	0.841
			AGTR1	ARRB2	0.83
			AGTR1	AGTRAP	0.818
			AGTR1	ADRBK1	0.816
			AGTR1	GRK5	0.804
			ARRB2	ADRBK1	0.832
			ENSG00000264813	REN	0.959
			ENSG00000264813	AGT	0.949
			ENSG00000264813	INS	0.839
			ENSG00000264813	ACE	0.804
			INS	REN	0.903
			INS	ACE	0.841
			INS	AGT	0.803
NMS-873	Literature-reported Target	VCP	DERL1	DERL2	0.947
			FAF1	VCP	0.992
			FAF1	UFD1L	0.914
			FAF1	NPLOC4	0.91
			FAF2	DERL2	0.987
			FAF2	DERL1	0.964
			NPLOC4	UFD1L	0.999
			NPLOC4	UBXN7	0.98
			NPLOC4	FAF2	0.941
			NPLOC4	DERL1	0.856
			NPLOC4	DERL2	0.856
			NSFL1C	VCP	0.996
			NSFL1C	UFD1L	0.929
			NSFL1C	NPLOC4	0.919
			NSFL1C	UBXN7	0.788
			NSFL1C	FAF1	0.785
			NSFL1C	FAF2	0.743
			SYVN1	VCP	0.991
			SYVN1	DERL2	0.976
			SYVN1	DERL1	0.957
			SYVN1	FAF2	0.944
			SYVN1	UFD1L	0.912
			SYVN1	NPLOC4	0.896
			UBE4B	UBXN7	0.943
			UBE4B	UFD1L	0.912
			UBE4B	NPLOC4	0.886
			UBE4B	FAF2	0.742
			UBXN7	UFD1L	0.981
			UBXN7	FAF2	0.903
			UFD1L	FAF2	0.943
			UFD1L	DERL1	0.931
			UFD1L	DERL2	0.857
			VCP	DERL1	0.998
			VCP	UFD1L	0.998
			VCP	FAF2	0.997
			VCP	NPLOC4	0.997
			VCP	UBXN7	0.993
			VCP	DERL2	0.992
			VCP	UBE4B	0.992
Bevacizumab	Phase 2 Trial	VEGF	AKT1	IL6	0.888
			AKT1	HIF1A	0.885
			AKT1	FGF2	0.859
			AKT1	CXCL8	0.707
			ANGPT2	KDR	0.827
			ANGPT2	FLT1	0.702
			CXCL8	KDR	0.772
			CXCL8	FGF2	0.745
			FGF2	KDR	0.926
			FLT1	NRP1	0.956
			FLT1	KDR	0.892
			FLT1	FGF2	0.782
			HIF1A	FGF2	0.735
			IL6	CXCL8	0.985
			IL6	FGF2	0.857
			NRP1	KDR	0.986
			NRP1	FGF2	0.77
			NRP2	FLT1	0.89
			NRP2	KDR	0.841
			VEGFA	KDR	0.993
			VEGFA	FLT1	0.992
			VEGFA	NRP2	0.989
			VEGFA	FGF2	0.971
			VEGFA	AKT1	0.966
			VEGFA	HIF1A	0.965
			VEGFA	IL6	0.959
			VEGFA	NRP1	0.958
			VEGFA	CXCL8	0.954
			VEGFA	ANGPT2	0.952
